# Supplementary material for: Assessing the ecological regime and spatial spillover effects of a reclaimed mining subsided lake: A case study of the Pan'an Lake wetland in Xuzhou
Source: PLoS One. 2020 Aug 27;15(8):e0238243. doi: 10.1371/journal.pone.0238243 (PMC7451651; doi:10.1371/journal.pone.0238243)
Supplement: S1 File — (XLSX) [file pone.0238243.s001.xlsx]

## Sheet: 2008
Id	land_price (Unit: YUAN)
1	401.85
2	386.48
3	532.21
4	329.85
5	324.28
6	440.97
7	349.24
8	690.61
9	710.88
10	653.98
11	725.68
12	422.57
13	320.11
14	605.82
15	338.98
16	312.02
17	520.73
18	319.64
19	329.99
20	329.99
21	328.49
22	438.18
23	573.54
24	978.72
25	663.34
26	870.79
27	870.74
28	900.56
29	872.79
30	1023.88
31	904.79
32	851.39
33	837.26
34	829.66
35	196.62
36	179.4
37	195.12
38	200.93
39	198.53
40	199.37
41	213.45
42	215.38
43	185.41
44	210.78
45	196.27
46	180
47	180

## Sheet: 2017
Id	land_price (Unit: YUAN)
1	1496.88
2	675.11
3	750.24
4	1200.19
5	902.78
6	947.74
7	1284.04
8	998.55
9	980.37
10	600.02
11	1339.26
12	1484.97
13	1485.04
14	1041.1
15	1500.7
16	1275.62
17	1280.33
18	720.33
19	750.06
20	675.08
21	600.07
22	525.04
23	600.21
24	1499.96
25	1284.29
26	1206.34
27	660.13
28	1485.03
29	675.11
30	1485.14
31	1056.98
32	1066.34
33	1654.73
34	626.38
35	687.28
36	1586.8
37	1557.57
38	1581.44
39	1571.62
40	636.39
41	1050.75
42	665.38
43	1584.74
44	1600.02
45	1628.74
46	1544.39
47	1559.57
48	638.76
49	646.3
50	1091.86
51	1089.9
52	671.34
53	896.23
54	930.97
55	631.17
56	653.81
57	1057.6
58	1627.84
59	1043.88
60	668.96
61	1593.83
62	655
63	655
64	215
65	1025
